# Supplementary material for: Very Early Transition to Oral Antibiotics in Uncomplicated Enterobacterales Bloodstream Infections: Effectiveness and Impact on Carbon Footprint Saving
Source: Antibiotics (Basel). 2025 Jul 25;14(8):751. doi: 10.3390/antibiotics14080751 (PMC12382972; doi:10.3390/antibiotics14080751)
Supplement: Supplementary file 1 [file antibiotics-14-00751-s001.zip]

Archive with 1 entries (1 files):
- antibiotics-3748311-supplementary.docx
